# Supplementary material for: Low‐cost, handheld, multi‐pulse electroporators for simplified nucleic acid delivery in skin
Source: Bioeng Transl Med. 2025 Sep 8;11(1):e70070. doi: 10.1002/btm2.70070 (PMC12821207; doi:10.1002/btm2.70070)
Supplement: Supplementary file 1 — Data S1: Supplementary Data [file BTM2-11-e70070-s003.xlsx]

## Sheet: mRNA
		Day_1	Day_2	Day_3	Day_5	Day_7	Day_9	Day_12	Day_16	Day_21	Day_30
PBS	Trial_1	12370	133500	21180	21180	13370	6248	3937	7275	7023	8500
	Trial_2	6205	113300	19930	33760	30350	10220	6116	8017	6819	6983
	Trial_3	30940	17630	26190	21180	29590	9827	10480	8208	7760	6198
	Trial_4	99440	44460	30710	33760	41680	8031	9779	9627	9143	6855
		Day_1	Day_2	Day_3	Day_5	Day_7	Day_9	Day_12	Day_16	Day_21	Day_30
ID only	Trial_1	17120000	642100	4886000	1403000	771700	87900	10420	9909	13620	11890
	Trial_2	5967000	1203000	3057000	365000	56270	22600	18000	13140	7620	9864
	Trial_3	6302000	9058000	37160	346700	1961000	19200	27090	10910	11210	5991
	Trial_4	65510000	4339000	23480000	4031000	2060000	60100	9982	65800	27160	10070
		Day_1	Day_2	Day_3	Day_5	Day_7	Day_9	Day_12	Day_16	Day_21	Day_30
eIgniter	Trial_1	111300000	4811000	41520000	7313000	2225000	1573000	6376	37720	85470	10640
	Trial_2	118600000	58350000	95620000	22970000	27750000	3608000	1688000	43080	40940	10160
	Trial_3	34090000	74030000	299900	14860000	12400000	3055000	1305000	102400	69320	15650
	Trial_4	14130000	2868000	870300	26830000	155900	70510	509100	66730	177600	27620
		Day_1	Day_2	Day_3	Day_5	Day_7	Day_9	Day_12	Day_16	Day_21	Day_30
RotoPatch	Trial_1	59480000	122200000	80850000	326100	24560000	10990000	2297000	443200	314000	29000
	Trial_2	69940000	90890000	57590000	9185000	4527000	2272000	909900	182800	118300	15600
	Trial_3	25060000	2868000	38790000	10230000	3570000	2119000	528300	64070	96420	18600
	Trial_4	36810000	9058000	25170000	38660	7652000	9750	71520	37320	21340	9160
		Day_1	Day_2	Day_3	Day_5	Day_7	Day_9	Day_12	Day_16	Day_21	Day_30
ePatch	Trial_1	29000000	73930000	48470000	56700	11460000	15510000	904000	235000	203800	11570
	Trial_2	35790000	42910000	27210000	2795000	3989000	14350000	332200	41840	41120	10100
	Trial_3	54470000	4339000	247700000	80100000	62440000	32860000	4231000	1665000	1784000	141900
	Trial_4	142400000	74030000	158100000	345000	60780000	25140000	2610000	1148000	731100	63910

## Sheet: pDNA
		Day_1	Day_2	Day_3	Day_4
PBS	Trial_1	580000000	258200000	331600000	287900000
	Trial_2	270000000	599600000	23800000	410600000
	Trial_3	154000000	416100000	165600000	372700000
	Trial_4	155000000	379700000	115700000	349400000
		Day_1	Day_2	Day_3	Day_4
ID only	Trial_1	1277000000	744300000	539000000	447000000
	Trial_2	654000000	246300000	91000000	28000000
	Trial_3	1965000000	971300000	937000000	629000000
	Trial_4	843000000	402300000	200000000	72000000
		Day_1	Day_2	Day_3	Day_4
eIgniter	Trial_1	5439100000	4594300000	2571700000	3203000000
	Trial_2	8030100000	6930300000	3849700000	2567000000
	Trial_3	15996000000	8437500000	5392200000	2963500000
	Trial_4	10306000000	12067500000	7834200000	1271500000
		Day_1	Day_2	Day_3	Day_4
RotoPatch	Trial_1	3874000000	4450500000	2672200000	3088500000
	Trial_2	4281000000	5284500000	3482200000	2853500000
	Trial_3	5798000000	5208500000	2954200000	3614500000
	Trial_4	11866000000	8822500000	3841200000	1774500000
		Day_1	Day_2	Day_3	Day_4
ePatch	Trial_1	7501100000	8108300000	4912700000	4967000000
	Trial_2	6908100000	8524300000	5229700000	5279000000
	Trial_3	11236100000	11081300000	9403700000	6031000000
	Trial_4	20906100000	18151300000	6222700000	10327000000
